# Supplementary material for: Shedding light: a phylotranscriptomic perspective illuminates the origin of photosymbiosis in marine bivalves
Source: BMC Evol Biol. 2020 May 1;20:50. doi: 10.1186/s12862-020-01614-7 (PMC7195748; doi:10.1186/s12862-020-01614-7)
Supplement: Supplementary file 1 — Additional file 1 : Table S1. BLAST search results of the 10% fastest-evolving genes (matrices A, B) used in the phylogenetic reconstruction. [file 12862_2020_1614_MOESM1_ESM.xlsx]

## Sheet: Sheet1
[Tderasa]_20_OG110212	sp|Q9M9G7.1| RecName: Full=Probable F-actin-capping protein subunit beta; AltName: Full=CapZ-beta [Arabidopsis thaliana]0.129485
[Marenaria]_20_OG11252	sp|Q2HWU2.1| RecName: Full=Protein disulfide-isomerase; Short=PDI; AltName: Full=Prolyl 4-hydroxylase subunit beta; Flags: Precursor [Macaca fuscata fuscata]0.0
[Ccardissa]_20_OG119778	sp|Q9Y291.1| RecName: Full=28S ribosomal protein S33, mitochondrial; Short=MRP-S33; Short=S33mt; AltName: Full=Mitochondrial small ribosomal subunit protein mS33 [Homo sapiens]8.84343e-19
[Tderasa]_20_OG126749	sp|Q0MQC7.1| RecName: Full=NADH dehydrogenase [ubiquinone] 1 beta subcomplex subunit 2, mitochondrial; AltName: Full=Complex I-AGGG; Short=CI-AGGG; AltName: Full=NADH-ubiquinone oxidoreductase AGGG subunit; Flags: Precursor [Pongo pygmaeus]2.36089e-10
[Cantiquata]_20_OG126802	sp|Q5ZHK9.1| RecName: Full=Protein LLP homolog; AltName: Full=Protein LAPS18-like [Gallus gallus]1.64314e-19
[Tderasa]_20_OG130401	sp|Q0MQA6.3| RecName: Full=NADH dehydrogenase [ubiquinone] 1 alpha subcomplex subunit 7; AltName: Full=Complex I-B14.5a; Short=CI-B14.5a; AltName: Full=NADH-ubiquinone oxidoreductase subunit B14.5a [Pongo pygmaeus]6.64402e-11
[Tderasa]_20_OG134356	sp|Q96HJ9.2| RecName: Full=Protein FMC1 homolog; AltName: Full=ATP synthase assembly factor FMC1, mitochondrial; AltName: Full=Formation of mitochondrial complex V assembly factor 1 homolog [Homo sapiens]8.3641e-25
[Tderasa]_20_OG16013	sp|Q9DA80.1| RecName: Full=Radial spoke head protein 3 homolog B; AltName: Full=A-kinase anchor protein RSPH3B; AltName: Full=Radial spoke head-like protein 2B [Mus musculus]1.90414e-24
[Fmundum]_20_OG17041	sp|Q9H4K1.2| RecName: Full=RIB43A-like with coiled-coils protein 2 [Homo sapiens]2.67023e-98
[Ccardissa]_20_OG19045	sp|Q5BK63.2| RecName: Full=NADH dehydrogenase [ubiquinone] 1 alpha subcomplex subunit 9, mitochondrial; AltName: Full=Complex I-39kD; Short=CI-39kD; AltName: Full=NADH-ubiquinone oxidoreductase 39 kDa subunit; AltName: Full=Sperm flagella protein 3; Flags: Precursor [Rattus norvegicus]5.03606e-78
[Cantiquata]_20_OG20114	sp|Q8BK35.1| RecName: Full=Ribosome biogenesis protein NOP53; AltName: Full=Glioma tumor suppressor candidate region gene 2 protein; AltName: Full=PreS1-binding protein [Mus musculus]1.71207e-30
[Cantiquata]_20_OG20488	sp|P17213.4| RecName: Full=Bactericidal permeability-increasing protein; Short=BPI; AltName: Full=CAP 57; Flags: Precursor [Homo sapiens]2.47265e-48
[Cmedia]_20_OG22371	sp|P97300.3| RecName: Full=Neuroplastin; AltName: Full=Stromal cell-derived receptor 1; Short=SDR-1; Flags: Precursor [Mus musculus]4.82969e-23
[Cantiquata]_20_OG25480	sp|Q6INU7.1| RecName: Full=Putative ferric-chelate reductase 1 [Xenopus laevis]2.6367e-49
[Ccardissa]_20_OG27613	sp|Q29471.2| RecName: Full=Annexin A13; AltName: Full=Annexin XIII; AltName: Full=Annexin-13; AltName: Full=Intestine-specific annexin; Short=ISA [Canis lupus familiaris]2.25313e-57
[Marenaria]_20_OG34634	sp|A1RYE4.1| RecName: Full=Glyoxylate reductase [Thermofilum pendens Hrk 5]2.587e-40
[Lserratum]_20_OG35541	sp|P55906.2| RecName: Full=Transforming growth factor-beta-induced protein ig-h3; Short=Beta ig-h3; AltName: Full=MP70; AltName: Full=MP78; Flags: Precursor [Bos taurus]1.40238e-36
[Tderasa]_20_OG40816	sp|O35790.1| RecName: Full=N-acetylglucosaminyl-phosphatidylinositol de-N-acetylase; AltName: Full=Phosphatidylinositol-glycan biosynthesis class L protein; Short=PIG-L [Rattus norvegicus]1.27433e-35
[Tderasa]_20_OG42003	sp|Q29MA5.1| RecName: Full=Probable 39S ribosomal protein L24, mitochondrial; Short=L24mt; Short=MRP-L24; Flags: Precursor [Drosophila pseudoobscura pseudoobscura]5.5521e-25
[Ccardissa]_20_OG43074	sp|B8J4Q5.1| RecName: Full=3,4-dihydroxy-2-butanone 4-phosphate synthase; Short=DHBP synthase [Desulfovibrio desulfuricans ATCC 27774]0.118273
[Cmedia]_20_OG44209	sp|Q8BJU2.1| RecName: Full=Tetraspanin-9; Short=Tspan-9; AltName: Full=Tetraspan NET-5 [Mus musculus]1.19984e-05
[Ccardissa]_20_OG4737	sp|P55906.2| RecName: Full=Transforming growth factor-beta-induced protein ig-h3; Short=Beta ig-h3; AltName: Full=MP70; AltName: Full=MP78; Flags: Precursor [Bos taurus]7.00491e-71
[Dmuricata]_20_OG47984	sp|P30568.1| RecName: Full=Glutathione S-transferase A; Short=GST-A; AltName: Full=GST class-theta [Pleuronectes platessa]2.25742e-34
[Ccardissa]_20_OG48612	sp|Q00174.2| RecName: Full=Laminin subunit alpha; AltName: Full=Laminin A chain; Flags: Precursor [Drosophila melanogaster]8.83553e-07
[Tderasa]_20_OG50271	sp|Q90515.1| RecName: Full=Transmembrane emp24 domain-containing protein 10; AltName: Full=S31III125; AltName: Full=Transmembrane protein Tmp21; AltName: Full=p24 family protein delta-1; Short=p24delta1; Flags: Precursor [Takifugu rubripes]3.60238e-27
[Tderasa]_20_OG50453	sp|Q5RAU5.3| RecName: Full=Charged multivesicular body protein 3; AltName: Full=Chromatin-modifying protein 3; AltName: Full=Vacuolar protein sorting-associated protein 24 [Pongo abelii]7.3738e-40
[Dmuricata]_20_OG5065	sp|Q28E61.1| RecName: Full=RNA cytosine-C(5)-methyltransferase NSUN2; AltName: Full=NOL1/NOP2/Sun domain family member 2; AltName: Full=mRNA cytosine C(5)-methyltransferase; AltName: Full=tRNA cytosine C(5)-methyltransferase [Xenopus tropicalis]9.60866e-68
[Dmuricata]_20_OG52511	sp|Q29IK4.2| RecName: Full=39S ribosomal protein L22, mitochondrial; Short=L22mt; Short=MRP-L22; Flags: Precursor [Drosophila pseudoobscura pseudoobscura]9.69136e-42
[Dmuricata]_20_OG53625	no hit
[Tderasa]_20_OG55037	sp|Q8R2L5.1| RecName: Full=28S ribosomal protein S18c, mitochondrial; Short=MRP-S18-c; Short=Mrps18-c; Short=S18mt-c; AltName: Full=28S ribosomal protein S18-1, mitochondrial; Short=MRP-S18-1; Flags: Precursor [Mus musculus]1.31974e-31
[Tderasa]_20_OG56438	sp|Q9ZRD6.1| RecName: Full=VAMP-like protein YKT61; Short=AtYKT61; AltName: Full=Geranylgeranylated protein 1; Short=AtGP1; Flags: Precursor [Arabidopsis thaliana]4.9875e-41
[Ccardissa]_20_OG57991	sp|Q0VCF9.2| RecName: Full=Protein LSM12 homolog [Bos taurus] >sp|Q3MHD2.2| RecName: Full=Protein LSM12 homolog [Homo sapiens] >sp|Q5RAT5.1| RecName: Full=Protein LSM12 homolog [Pongo abelii] >sp|Q9D0R8.1| RecName: Full=Protein LSM12 homolog [Mus musculus]3.73e-56
[Ccardissa]_20_OG62462	sp|Q91827.1| RecName: Full=Apoptosis regulator R1; AltName: Full=XR1 [Xenopus laevis]2.2477e-17
[Dmuricata]_20_OG64164	sp|Q80TR4.2| RecName: Full=Slit homolog 1 protein; Short=Slit-1; Flags: Precursor [Mus musculus]9.98914e-15
[Ccardissa]_20_OG64450	sp|Q6P4Z9.1| RecName: Full=COP9 signalosome complex subunit 8; Short=SGN8; Short=Signalosome subunit 8; AltName: Full=COP9 homolog; AltName: Full=JAB1-containing signalosome subunit 8 [Rattus norvegicus]1.64454e-68
[Dmuricata]_20_OG7134	sp|Q9BXM7.1| RecName: Full=Serine/threonine-protein kinase PINK1, mitochondrial; AltName: Full=BRPK; AltName: Full=PTEN-induced putative kinase protein 1; Flags: Precursor [Homo sapiens]1.57779e-101
[Ccardissa]_20_OG72084	sp|Q1HPL8.1| RecName: Full=NADH dehydrogenase [ubiquinone] 1 beta subcomplex subunit 10 [Bombyx mori]7.85869e-34
[Cantiquata]_20_OG72212	sp|P48316.1| RecName: Full=Growth arrest and DNA damage-inducible protein GADD45 alpha; AltName: Full=DNA damage-inducible transcript 1 protein; Short=DDIT-1 [Mus musculus]5.97772e-18
[Tderasa]_20_OG74045	sp|Q7V352.1| RecName: Full=Isoleucine--tRNA ligase; AltName: Full=Isoleucyl-tRNA synthetase; Short=IleRS [Prochlorococcus marinus subsp. pastoris str. CCMP1986]2.85521
[Ccardissa]_20_OG74339	sp|Q9D3D9.1| RecName: Full=ATP synthase subunit delta, mitochondrial; AltName: Full=ATP synthase F1 subunit delta; AltName: Full=F-ATPase delta subunit; Flags: Precursor [Mus musculus]2.21686e-29
[Cantiquata]_20_OG79209	sp|Q0IUU4.2| RecName: Full=Putative calmodulin-like protein 2; Flags: Precursor [Oryza sativa Japonica Group]0.000660663
[Tderasa]_20_OG80475	sp|Q20296.2| RecName: Full=Histone deacetylase 6 [Caenorhabditis elegans]6.7126e-19
[Ccardissa]_20_OG83247	sp|P49963.2| RecName: Full=Signal recognition particle 19 kDa protein; Short=SRP19 [Drosophila melanogaster]1.43212e-40
[Dmuricata]_20_OG83674	sp|Q00676.1| RecName: Full=Bradykinin-like neuropeptide; Flags: Precursor [Aplysia californica]0.00787778
[Tderasa]_20_OG86230	sp|Q556F2.1| RecName: Full=Probable T4-type lysozyme 1; AltName: Full=Muramidase [Dictyostelium discoideum]2.55535e-17
[Ccardissa]_20_OG86804	sp|Q9P0J0.3| RecName: Full=NADH dehydrogenase [ubiquinone] 1 alpha subcomplex subunit 13; AltName: Full=Cell death regulatory protein GRIM-19; AltName: Full=Complex I-B16.6; Short=CI-B16.6; AltName: Full=Gene associated with retinoic and interferon-induced mortality 19 protein; Short=GRIM-19; Short=Gene associated with retinoic and IFN-induced mortality 19 protein; AltName: Full=NADH-ubiquinone o…
[Dmuricata]_20_OG86886	no hit
[Ccardissa]_20_OG88631	sp|P21251.2| RecName: Full=Calmodulin; Short=CaM [Apostichopus japonicus]6.80749e-33
[Ccardissa]_20_OG90390	sp|Q9CQJ8.3| RecName: Full=NADH dehydrogenase [ubiquinone] 1 beta subcomplex subunit 9; AltName: Full=Complex I-B22; Short=CI-B22; AltName: Full=NADH-ubiquinone oxidoreductase B22 subunit [Mus musculus]6.15812e-20
[Dmuricata]_20_OG93761	sp|B4GAN3.2| RecName: Full=Protein quiver; AltName: Full=Protein sleepless; Flags: Precursor [Drosophila persimilis]0.0521787
[Dmuricata]_20_OG98586	sp|P82927.2| RecName: Full=39S ribosomal protein L42, mitochondrial; Short=L42mt; Short=MRP-L42; AltName: Full=28S ribosomal protein S32, mitochondrial; Short=MRP-S32; Short=S32mt; Flags: Precursor [Bos taurus]3.00889e-10
[Cantiquata]_20_OG99166	sp|B0BLT0.1| RecName: Full=Zinc finger protein 593 [Xenopus tropicalis]1.55474e-39
[Tderasa]_21_OG100742	sp|P00129.3| RecName: Full=Cytochrome b-c1 complex subunit 7; AltName: Full=Complex III subunit 7; AltName: Full=Complex III subunit VII; AltName: Full=QP-C; AltName: Full=Ubiquinol-cytochrome c reductase complex 14 kDa protein [Bos taurus]7.25679e-15
[Ccardissa]_21_OG101031	sp|Q24407.1| RecName: Full=ATP synthase-coupling factor 6, mitochondrial; Short=ATPase subunit F6; Flags: Precursor [Drosophila melanogaster]3.93405e-22
[Tderasa]_21_OG110145	sp|Q02379.2| RecName: Full=NADH dehydrogenase [ubiquinone] iron-sulfur protein 5; AltName: Full=Complex I-15 kDa; Short=CI-15 kDa; AltName: Full=NADH-ubiquinone oxidoreductase 15 kDa subunit [Bos taurus]0.00361261
[Dmuricata]_21_OG114753	sp|Q5F3Z3.1| RecName: Full=Ubiquitin-conjugating enzyme E2 variant 2 [Gallus gallus]1.63909e-40
[Dmuricata]_21_OG115315	sp|Q4UJB1.1| RecName: Full=Small heat shock protein C4 [Rickettsia felis URRWXCal2]1.94213
[Cantiquata]_21_OG115402	sp|Q86WX3.1| RecName: Full=Active regulator of SIRT1; AltName: Full=40S ribosomal protein S19-binding protein 1; Short=RPS19-binding protein 1; Short=S19BP [Homo sapiens]5.23077e-15
[Tderasa]_21_OG11792	sp|Q5PPV2.1| RecName: Full=Tektin-4 [Xenopus laevis]1.77488e-07
[Dmuricata]_21_OG120683	no hit
[Cantiquata]_21_OG123752	sp|P60983.2| RecName: Full=Glia maturation factor beta; Short=GMF-beta [Homo sapiens] >sp|P60984.2| RecName: Full=Glia maturation factor beta; Short=GMF-beta [Bos taurus] >sp|Q5R6P6.3| RecName: Full=Glia maturation factor beta; Short=GMF-beta [Pongo abelii]2.76811e-46
[Ccardissa]_21_OG125131	sp|Q9BQC6.1| RecName: Full=Ribosomal protein 63, mitochondrial; Short=hMRP63; AltName: Full=Mitochondrial large ribosomal subunit protein mL63; AltName: Full=Mitochondrial ribosomal protein 63; AltName: Full=Mitochondrial ribosomal protein L57 [Homo sapiens]8.98215e-08
[Dmuricata]_21_OG129572	sp|O75347.3| RecName: Full=Tubulin-specific chaperone A; AltName: Full=TCP1-chaperonin cofactor A; AltName: Full=Tubulin-folding cofactor A; Short=CFA [Homo sapiens]2.44156e-23
[Cantiquata]_21_OG132970	sp|Q18785.1| RecName: Full=MIF-like protein mif-2 [Caenorhabditis elegans]1.19944e-15
[Tderasa]_21_OG13961	sp|Q16658.3| RecName: Full=Fascin; AltName: Full=55 kDa actin-bundling protein; AltName: Full=Singed-like protein; AltName: Full=p55 [Homo sapiens]1.1105
[Tderasa]_21_OG14485	sp|Q10057.1| RecName: Full=Putative protein disulfide-isomerase C1F5.02; Flags: Precursor [Schizosaccharomyces pombe 972h-]1.31575e-65
[Cantiquata]_21_OG146752	sp|O97788.3| RecName: Full=Fatty acid-binding protein, adipocyte; AltName: Full=AP2; AltName: Full=Adipocyte lipid-binding protein; Short=ALBP; AltName: Full=Adipocyte-type fatty acid-binding protein; Short=A-FABP; Short=AFABP; AltName: Full=Fatty acid-binding protein 4 [Sus scrofa]5.77896e-14
[Tderasa]_21_OG147366	sp|P35478.1| RecName: Full=Stefin-C [Bos taurus]1.48779e-23
[Ccardissa]_21_OG159632	sp|A4SXD4.1| RecName: Full=Putative NADH dehydrogenase/NAD(P)H nitroreductase Pnuc_0932 [Polynucleobacter asymbioticus QLW-P1DMWA-1]0.115574
[Tderasa]_21_OG16933	sp|Q9D7N3.3| RecName: Full=28S ribosomal protein S9, mitochondrial; Short=MRP-S9; Short=S9mt; Flags: Precursor [Mus musculus]1.22028e-67
[Dmuricata]_21_OG24558	sp|O75094.3| RecName: Full=Slit homolog 3 protein; Short=Slit-3; AltName: Full=Multiple epidermal growth factor-like domains protein 5; Short=Multiple EGF-like domains protein 5; Flags: Precursor [Homo sapiens]8.26564e-14
[Tderasa]_21_OG28111	sp|Q99KU6.2| RecName: Full=Bombesin receptor-activated protein C6orf89 homolog [Mus musculus]0.212816
[Nmargaritacea]_21_OG2878	sp|P40313.1| RecName: Full=Chymotrypsin-like protease CTRL-1; Flags: Precursor [Homo sapiens]1.7608e-30
[Dmuricata]_21_OG31876	sp|A8JAM0.1| RecName: Full=Dynein regulatory complex subunit 7; AltName: Full=Coiled-coil domain-containing protein lobo homolog; AltName: Full=Flagellar-associated protein 50 [Chlamydomonas reinhardtii]3.98795e-10
[Tderasa]_21_OG32517	sp|O57593.1| RecName: Full=Surfeit locus protein 1 [Takifugu rubripes]3.24156e-36
[Ccardissa]_21_OG32819	sp|Q94516.2| RecName: Full=ATP synthase subunit b, mitochondrial; Short=ATPase subunit b; AltName: Full=FO-ATP synthase subunit b; Flags: Precursor [Drosophila melanogaster]3.53279e-33
[Tderasa]_21_OG35043	sp|O69177.2| RecName: Full=Lon protease; AltName: Full=ATP-dependent protease La [Sinorhizobium meliloti 1021]0.248939
[Cantiquata]_21_OG36302	sp|Q2FU89.1| RecName: Full=F420-dependent methylenetetrahydromethanopterin dehydrogenase; Short=MTD; AltName: Full=Coenzyme F420-dependent N5,N10-methylenetetrahydromethanopterin dehydrogenase [Methanospirillum hungatei JF-1]0.046131
[Cantiquata]_21_OG3869	sp|Q700K0.1| RecName: Full=SCO-spondin; Flags: Precursor [Rattus norvegicus]3.07364e-33
[Cantiquata]_21_OG41000	sp|Q9D773.1| RecName: Full=39S ribosomal protein L2, mitochondrial; Short=L2mt; Short=MRP-L2; Flags: Precursor [Mus musculus]2.53857e-71
[Ccardissa]_21_OG46199	sp|O46579.1| RecName: Full=Cytochrome c oxidase subunit 4 isoform 1, mitochondrial; AltName: Full=Cytochrome c oxidase polypeptide IV; AltName: Full=Cytochrome c oxidase subunit IV isoform 1; Short=COX IV-1 [Pongo pygmaeus]1.19402e-23
[Ccardissa]_21_OG47123	sp|Q504A5.1| RecName: Full=Probable thiopurine S-methyltransferase; Short=Thiopurine methyltransferase [Danio rerio]9.61306e-65
[Cmedia]_21_OG51920	sp|A1Z8J0.1| RecName: Full=CWF19-like protein 1 homolog [Drosophila melanogaster]0.300203
[Dmuricata]_21_OG5221	sp|P04186.2| RecName: Full=Complement factor B; AltName: Full=C3/C5 convertase; Contains: RecName: Full=Complement factor B Ba fragment; Contains: RecName: Full=Complement factor B Bb fragment; Flags: Precursor [Mus musculus]6.61094e-21
[Ffragum]_21_OG54425	sp|Q9WU63.1| RecName: Full=Heme-binding protein 2; AltName: Full=Protein SOUL [Mus musculus]5.36407e-31
[Tderasa]_21_OG54958	sp|Q58DV5.1| RecName: Full=39S ribosomal protein L30, mitochondrial; Short=L30mt; Short=MRP-L30; Flags: Precursor [Bos taurus]1.36539e-15
[Dmuricata]_21_OG55351	sp|P05452.3| RecName: Full=Tetranectin; Short=TN; AltName: Full=C-type lectin domain family 3 member B; AltName: Full=Plasminogen kringle 4-binding protein; Flags: Precursor [Homo sapiens]1.26509e-06
[Ccardissa]_21_OG55534	sp|P0CB85.1| RecName: Full=NADH dehydrogenase [ubiquinone] 1 beta subcomplex subunit 8, mitochondrial; AltName: Full=Complex I-ASHI; Short=CI-ASHI; AltName: Full=NADH-ubiquinone oxidoreductase ASHI subunit; Flags: Precursor [Pongo abelii]5.34223e-12
[Ccardissa]_21_OG59653	sp|O43674.1| RecName: Full=NADH dehydrogenase [ubiquinone] 1 beta subcomplex subunit 5, mitochondrial; AltName: Full=Complex I-SGDH; Short=CI-SGDH; AltName: Full=NADH-ubiquinone oxidoreductase SGDH subunit; Flags: Precursor [Homo sapiens] >sp|Q0MQD7.1| RecName: Full=NADH dehydrogenase [ubiquinone] 1 beta subcomplex subunit 5, mitochondrial; AltName: Full=Complex I-SGDH; Short=CI-SGDH; AltName: Fu…
[Ccardissa]_21_OG65517	sp|P0CB94.1| RecName: Full=NADH dehydrogenase [ubiquinone] 1 beta subcomplex subunit 6; AltName: Full=Complex I-B17; Short=CI-B17; AltName: Full=NADH-ubiquinone oxidoreductase B17 subunit [Pongo pygmaeus] >sp|Q0MQE0.3| RecName: Full=NADH dehydrogenase [ubiquinone] 1 beta subcomplex subunit 6; AltName: Full=Complex I-B17; Short=CI-B17; AltName: Full=NADH-ubiquinone oxidoreductase B17 subunit [Gori…
[Cantiquata]_21_OG67362	sp|Q4V7N4.1| RecName: Full=Translation machinery-associated protein 16 [Xenopus laevis]6.70015e-38
[Tderasa]_21_OG67578	sp|Q28GF5.1| RecName: Full=Transmembrane protein 18 [Xenopus tropicalis]8.01381e-14
[Tderasa]_21_OG68183	sp|Q64255.1| RecName: Full=Alpha-sarcoglycan; Short=Alpha-SG; AltName: Full=50 kDa dystrophin-associated glycoprotein; Short=50DAG; AltName: Full=Adhalin; Flags: Precursor [Mesocricetus auratus]0.247203
[Ccardissa]_21_OG69847	sp|Q6GP80.1| RecName: Full=Nucleolar protein 16 [Xenopus laevis]2.09357e-29
[Tderasa]_21_OG70016	sp|Q69GZ5.1| RecName: Full=Chromosome partition protein Smc [Methanococcus voltae]9.29345
[Ccardissa]_21_OG73635	sp|O09111.2| RecName: Full=NADH dehydrogenase [ubiquinone] 1 beta subcomplex subunit 11, mitochondrial; AltName: Full=Complex I-ESSS; Short=CI-ESSS; AltName: Full=NADH-ubiquinone oxidoreductase ESSS subunit; AltName: Full=Neuronal protein 15.6; Short=Np15.6; Short=p15.6; Flags: Precursor [Mus musculus]1.98371e-08
[Ccardissa]_21_OG76534	sp|Q9NVS2.1| RecName: Full=39S ribosomal protein S18a, mitochondrial; Short=MRP-S18-a; Short=Mrps18a; Short=S18mt-a; AltName: Full=39S ribosomal protein S18-3, mitochondrial; Short=MRP-S18-3; AltName: Full=Mitochondrial large ribosomal subunit protein bS18a; AltName: Full=Mitochondrial large ribosomal subunit protein mL66; Flags: Precursor [Homo sapiens]2.77954e-23
[Ccardissa]_21_OG85106	sp|P09860.1| RecName: Full=Troponin C, slow skeletal and cardiac muscles; Short=TN-C [Gallus gallus]0.148324
[Dmuricata]_21_OG87727	sp|Q7XSQ5.2| RecName: Full=Calcium-dependent protein kinase 12; Short=OsCDPK12; Short=OsCPK12 [Oryza sativa Japonica Group]3.18471e-06
[Ccardissa]_21_OG88848	sp|P38505.2| RecName: Full=Calcium-binding protein; Short=CABP [Entamoeba histolytica]9.05624e-08
[Ccardissa]_21_OG94847	sp|P0CB71.1| RecName: Full=NADH dehydrogenase [ubiquinone] 1 beta subcomplex subunit 4; AltName: Full=Complex I-B15; Short=CI-B15; AltName: Full=NADH-ubiquinone oxidoreductase B15 subunit [Pongo pygmaeus]0.212264
[Nmargaritacea]_21_OG95073	sp|Q5XI73.1| RecName: Full=Rho GDP-dissociation inhibitor 1; Short=Rho GDI 1; AltName: Full=Rho-GDI alpha [Rattus norvegicus] >sp|Q99PT1.3| RecName: Full=Rho GDP-dissociation inhibitor 1; Short=Rho GDI 1; AltName: Full=GDI-1; AltName: Full=Rho-GDI alpha [Mus musculus]8.53373e-66
[Ccardissa]_21_OG97504	sp|Q96GZ6.2| RecName: Full=Solute carrier family 41 member 3 [Homo sapiens]9.81948
[Tderasa]_21_OG98811	sp|Q96EL3.1| RecName: Full=39S ribosomal protein L53, mitochondrial; Short=L53mt; Short=MRP-L53; AltName: Full=Mitochondrial large ribosomal subunit protein mL53; Flags: Precursor [Homo sapiens]4.70323e-13
[Ccardissa]_22_OG11716	sp|Q01241.1| RecName: Full=70 kDa neurofilament protein; Short=NF70 [Doryteuthis pealeii]1.33753e-36
[Tderasa]_22_OG128729	sp|Q9CQ54.1| RecName: Full=NADH dehydrogenase [ubiquinone] 1 subunit C2; AltName: Full=Complex I-B14.5b; Short=CI-B14.5b; AltName: Full=NADH-ubiquinone oxidoreductase subunit B14.5b [Mus musculus]0.00210235
[Ccardissa]_22_OG16579	sp|P23004.2| RecName: Full=Cytochrome b-c1 complex subunit 2, mitochondrial; AltName: Full=Complex III subunit 2; AltName: Full=Core protein II; AltName: Full=Ubiquinol-cytochrome-c reductase complex core protein 2; Flags: Precursor [Bos taurus]6.45281e-48
[Ccardissa]_22_OG18608	sp|P91929.2| RecName: Full=NADH dehydrogenase [ubiquinone] 1 alpha subcomplex subunit 10, mitochondrial; AltName: Full=Complex I-42kD; Short=CI-42kD; AltName: Full=NADH-ubiquinone oxidoreductase 42 kDa subunit; Flags: Precursor [Drosophila melanogaster]6.26629e-53
[Dmuricata]_22_OG18921	no hit
[Tderasa]_22_OG20559	sp|Q9ZNQ8.1| RecName: Full=Proline-rich receptor-like protein kinase PERK4; AltName: Full=Proline-rich extensin-like receptor kinase 4; Short=AtPERK4 [Arabidopsis thaliana]1.91697
[Dmuricata]_22_OG34381	sp|Q6L708.1| RecName: Full=Claudin-1 [Bos taurus]0.628949
[Dmuricata]_22_OG47843	sp|O35658.1| RecName: Full=Complement component 1 Q subcomponent-binding protein, mitochondrial; AltName: Full=GC1q-R protein; AltName: Full=Glycoprotein gC1qBP; Short=C1qBP; Flags: Precursor [Mus musculus]5.73049e-27
[Dmuricata]_22_OG47931	sp|P09480.1| RecName: Full=Neuronal acetylcholine receptor subunit alpha-2; Flags: Precursor [Gallus gallus]5.72504e-36
[Cmedia]_22_OG48878	sp|Q9W6B4.1| RecName: Full=Metalloproteinase inhibitor 3; AltName: Full=Tissue inhibitor of metalloproteinases 3; Short=TIMP-3; Flags: Precursor [Scyliorhinus torazame]5.42643e-21
[Dmuricata]_22_OG49212	no hit
[Tderasa]_22_OG49989	sp|Q9CRA8.1| RecName: Full=Exosome complex component RRP46; AltName: Full=Exosome component 5; AltName: Full=Ribosomal RNA-processing protein 46 [Mus musculus]7.56835e-39
[Ccardissa]_22_OG67214	sp|Q2YDI5.1| RecName: Full=39S ribosomal protein L48, mitochondrial; Short=L48mt; Short=MRP-L48; Flags: Precursor [Bos taurus]3.37275e-09
[Dmuricata]_22_OG82438	sp|P61916.1| RecName: Full=NPC intracellular cholesterol transporter 2; AltName: Full=Epididymal secretory protein E1; AltName: Full=Human epididymis-specific protein 1; Short=He1; AltName: Full=Niemann-Pick disease type C2 protein; Flags: Precursor [Homo sapiens] >sp|P61917.1| RecName: Full=NPC intracellular cholesterol transporter 2; AltName: Full=EPI-1; AltName: Full=Epididymal secretory prote…
[Ccardissa]_22_OG93316	sp|P37167.2| RecName: Full=Actophorin [Acanthamoeba castellanii]1.19575e-28
[Ccardissa]_22_OG85773	28S ribosomal protein S6, mitochondrial-like [Pomacea canaliculata]
