# Supplementary material for: Shedding light: a phylotranscriptomic perspective illuminates the origin of photosymbiosis in marine bivalves
Source: BMC Evol Biol. 2020 May 1;20:50. doi: 10.1186/s12862-020-01614-7 (PMC7195748; doi:10.1186/s12862-020-01614-7)
Supplement: Supplementary file 2 — Additional file 2 : Table S2. BLAST search results of the 10% slowest-evolving genes (matrices T-V) used in the phylogenetic reconstruction. [file 12862_2020_1614_MOESM2_ESM.xlsx]

## Sheet: Sheet1
[Ccardissa]_1_OG100702	sp|C0HL66.1| RecName: Full=Histone H3.3A; AltName: Full=H3.A [Drosophila melanogaster] >sp|C0HL67.1| RecName: Full=Histone H3.3B; AltName: Full=H3.B [Drosophila melanogaster] >sp|P84243.2| RecName: Full=Histone H3.3 [Homo sapiens] >sp|P84244.2| RecName: Full=Histone H3.3 [Mus musculus] >sp|P84245.2| RecName: Full=Histone H3.3 [Rattus norvegicus] >sp|P84246.2| RecName: Full=Histone H3.3 [Oryctolag…
[Ccardissa]_1_OG102258	sp|P27085.1| RecName: Full=40S ribosomal protein S26 [Octopus vulgaris]1.78955e-69
[Ffragum]_1_OG105221	sp|P19178.2| RecName: Full=Histone H2A [Platynereis dumerilii]4.39804e-69
[Cantiquata]_1_OG106219	sp|P18101.2| RecName: Full=Ubiquitin-60S ribosomal protein L40; AltName: Full=CEP52; Contains: RecName: Full=Ubiquitin; Contains: RecName: Full=60S ribosomal protein L40; Flags: Precursor [Drosophila melanogaster]2.25779e-88
[Ccardissa]_1_OG107191	sp|O44437.1| RecName: Full=Small nuclear ribonucleoprotein Sm D3; Short=Sm-D3; AltName: Full=snRNP core protein D3 [Drosophila melanogaster]5.598e-63
[Ccardissa]_1_OG110147	sp|P08991.1| RecName: Full=Histone H2A.V; AltName: Full=H2A.F/Z [Strongylocentrotus purpuratus]6.93542e-83
[Ccardissa]_1_OG11148	sp|P07928.1| RecName: Full=A' protein; AltName: Full=GPA [Enterobacteria phage S13]0.0
[Ccardissa]_1_OG112008	sp|O95166.1| RecName: Full=Gamma-aminobutyric acid receptor-associated protein; AltName: Full=GABA(A) receptor-associated protein; AltName: Full=MM46; Flags: Precursor [Homo sapiens] >sp|P60517.1| RecName: Full=Gamma-aminobutyric acid receptor-associated protein; AltName: Full=GABA(A) receptor-associated protein; Flags: Precursor [Rattus norvegicus] >sp|Q8MK68.1| RecName: Full=Gamma-aminobutyric …
[Ccardissa]_1_OG115920	sp|P60519.1| RecName: Full=Gamma-aminobutyric acid receptor-associated protein-like 2; AltName: Full=GABA(A) receptor-associated protein-like 2; AltName: Full=Ganglioside expression factor 2; Short=GEF-2; AltName: Full=General protein transport factor p16; AltName: Full=Golgi-associated ATPase enhancer of 16 kDa; Short=GATE-16; AltName: Full=MAP1 light chain 3-related protein; Flags: Precursor [B…
[Ccardissa]_1_OG117573	sp|Q8QG64.2| RecName: Full=RING-box protein 1; Short=Rbx1; AltName: Full=Hyperosmotic protein 21; Short=sHOP21 [Salmo salar]1.29054e-68
[Ccardissa]_1_OG120755	sp|P23403.1| RecName: Full=40S ribosomal protein S20; AltName: Full=S22 [Xenopus laevis]8.79119e-73
[Dmuricata]_1_OG13867	sp|O95995.1| RecName: Full=Dynein regulatory complex subunit 4; AltName: Full=Growth arrest-specific protein 11; Short=GAS-11; AltName: Full=Growth arrest-specific protein 8; Short=GAS-8 [Homo sapiens]3.25736e-168
[Ccardissa]_1_OG14135	sp|Q2KHX4.3| RecName: Full=Protein transport protein Sec61 subunit alpha isoform 2; Short=Sec61 alpha-2 [Bos taurus] >sp|Q9H9S3.3| RecName: Full=Protein transport protein Sec61 subunit alpha isoform 2; Short=Sec61 alpha-2 [Homo sapiens] >sp|Q9JLR1.3| RecName: Full=Protein transport protein Sec61 subunit alpha isoform 2; Short=Sec61 alpha-2 [Mus musculus]0.0
[Cantiquata]_1_OG15349	sp|A5A6J1.1| RecName: Full=Tubulin alpha-1A chain; AltName: Full=Alpha-tubulin 3; AltName: Full=Tubulin B-alpha-1; AltName: Full=Tubulin alpha-3 chain; Contains: RecName: Full=Detyrosinated tubulin alpha-1A chain [Pan troglodytes] >sp|P68362.1| RecName: Full=Tubulin alpha-1A chain; AltName: Full=Alpha-tubulin 2; AltName: Full=Alpha-tubulin II; AltName: Full=Tubulin alpha-2 chain; Contains: RecNam…
[Ccardissa]_1_OG15567	sp|P11833.1| RecName: Full=Tubulin beta chain; AltName: Full=Beta-tubulin [Paracentrotus lividus]0.0
[Ccardissa]_1_OG15873	sp|Q5ZMP6.1| RecName: Full=AP-2 complex subunit mu; AltName: Full=AP-2 mu chain; AltName: Full=Clathrin assembly protein complex 2 mu medium chain; AltName: Full=Clathrin coat assembly protein AP50; AltName: Full=Clathrin coat-associated protein AP50; AltName: Full=HA2 50 kDa subunit; AltName: Full=Mu2-adaptin; AltName: Full=Plasma membrane adaptor AP-2 50 kDa protein [Gallus gallus]0.0
[Ccardissa]_1_OG15957	sp|Q05AY2.1| RecName: Full=Eukaryotic translation initiation factor 3 subunit E-A; Short=eIF3e-A; AltName: Full=Eukaryotic translation initiation factor 3 subunit 6-A [Xenopus laevis]0.0
[Ccardissa]_1_OG16404	sp|P48601.2| RecName: Full=26S proteasome regulatory subunit 4; Short=P26s4 [Drosophila melanogaster]0.0
[Ccardissa]_1_OG17089	sp|P46471.5| RecName: Full=26S proteasome regulatory subunit 7; AltName: Full=26S proteasome AAA-ATPase subunit RPT1; AltName: Full=Proteasome 26S subunit ATPase 2; AltName: Full=Protein MSS1 [Mus musculus]0.0
[Ccardissa]_1_OG17290	sp|Q5WR10.1| RecName: Full=Spliceosome RNA helicase DDX39B; AltName: Full=56 kDa U2AF65-associated protein; AltName: Full=DEAD box protein UAP56 [Canis lupus familiaris]0.0
[Ccardissa]_1_OG17755	sp|Q63569.1| RecName: Full=26S proteasome regulatory subunit 6A; AltName: Full=26S proteasome AAA-ATPase subunit RPT5; AltName: Full=Proteasome 26S subunit ATPase 3; AltName: Full=Spermatogenic cell/sperm-associated Tat-binding protein homolog SATA; AltName: Full=Tat-binding protein 1; Short=TBP-1 [Rattus norvegicus]0.0
[Ccardissa]_1_OG19375	sp|O18413.2| RecName: Full=26S proteasome regulatory subunit 8 [Drosophila melanogaster]0.0
[Ccardissa]_1_OG21085	sp|P62333.1| RecName: Full=26S proteasome regulatory subunit 10B; AltName: Full=26S proteasome AAA-ATPase subunit RPT4; AltName: Full=Proteasome 26S subunit ATPase 6; AltName: Full=Proteasome subunit p42 [Homo sapiens] >sp|P62334.1| RecName: Full=26S proteasome regulatory subunit 10B; AltName: Full=26S proteasome AAA-ATPase subunit RPT4; AltName: Full=Proteasome 26S subunit ATPase 6; AltName: Ful…
[Ccardissa]_1_OG21845	sp|Q26065.1| RecName: Full=Actin, adductor muscle; Flags: Precursor [Placopecten magellanicus]0.0
[Ccardissa]_1_OG24889	sp|O18373.1| RecName: Full=Inactive selenide, water dikinase-like protein; AltName: Full=Protein patufet; AltName: Full=dSelD [Drosophila melanogaster]0.0
[Ccardissa]_1_OG25815	sp|Q5GIS3.1| RecName: Full=Guanine nucleotide-binding protein subunit beta; Short=pfGbeta1; AltName: Full=G protein subunit beta-1 [Pinctada fucata]0.0
[Ccardissa]_1_OG27755	sp|P48727.1| RecName: Full=Serine/threonine-protein phosphatase PP1-beta; AltName: Full=CeGLC-7-beta; AltName: Full=Glc seven-like phosphatase 2 [Caenorhabditis elegans]0.0
[Dmuricata]_1_OG29102	sp|P67962.1| RecName: Full=Casein kinase I isoform alpha; Short=CKI-alpha; AltName: Full=CK1 [Gallus gallus] >sp|P67963.1| RecName: Full=Casein kinase I isoform alpha; Short=CKI-alpha; AltName: Full=CK1 [Xenopus laevis]0.0
[Ccardissa]_1_OG29671	sp|P11611.1| RecName: Full=Serine/threonine-protein phosphatase 2A catalytic subunit beta isoform; Short=PP2A-beta [Oryctolagus cuniculus]0.0
[Ccardissa]_1_OG30139	sp|Q9V3H2.1| RecName: Full=26S proteasome non-ATPase regulatory subunit 14; AltName: Full=26S proteasome regulatory complex subunit p37B; AltName: Full=26S proteasome regulatory subunit rpn11; AltName: Full=Yippee-interacting protein 5 [Drosophila melanogaster]0.0
[Gturtoni]_1_OG30504	sp|A9JRC7.1| RecName: Full=Serine/threonine-protein phosphatase 4 catalytic subunit B; Short=PP4C-B [Danio rerio]0.0
[Cantiquata]_1_OG40909	sp|Q26630.1| RecName: Full=33 kDa inner dynein arm light chain, axonemal; AltName: Full=p33 [Strongylocentrotus purpuratus]9.7253e-156
[Ccardissa]_1_OG43052	sp|P02350.2| RecName: Full=40S ribosomal protein S3-A; AltName: Full=S1A [Xenopus laevis]4.44749e-157
[Ccardissa]_1_OG43761	sp|A1A4K8.1| RecName: Full=Splicing factor U2AF 35 kDa subunit; AltName: Full=U2 auxiliary factor 35 kDa subunit; AltName: Full=U2 snRNP auxiliary factor small subunit [Bos taurus]6.70748e-117
[Cantiquata]_1_OG49127	sp|Q6DFS6.1| RecName: Full=Charged multivesicular body protein 2a; AltName: Full=Chromatin-modifying protein 2a; Short=CHMP2a [Xenopus tropicalis]1.47113e-110
[Cantiquata]_1_OG52549	sp|Q5ZHW4.1| RecName: Full=Ras-related protein Rab-5B [Gallus gallus]5.5402e-126
[Cantiquata]_1_OG54178	sp|P61006.1| RecName: Full=Ras-related protein Rab-8A; AltName: Full=Oncogene c-mel; Flags: Precursor [Homo sapiens] >sp|P61007.1| RecName: Full=Ras-related protein Rab-8A; AltName: Full=Oncogene c-mel; Flags: Precursor [Canis lupus familiaris] >sp|Q4R5P1.1| RecName: Full=Ras-related protein Rab-8A; Flags: Precursor [Macaca fascicularis]6.93257e-123
[Ffragum]_1_OG54623	sp|Q3T0F5.1| RecName: Full=Ras-related protein Rab-7a [Bos taurus]6.84642e-133
[Ccardissa]_1_OG55459	sp|Q05974.1| RecName: Full=Ras-related protein Rab-1A [Lymnaea stagnalis]5.66041e-143
[Marenaria]_1_OG61148	sp|P62998.1| RecName: Full=Ras-related C3 botulinum toxin substrate 1; AltName: Full=p21-Rac1; Flags: Precursor [Bos taurus] >sp|P62999.1| RecName: Full=Ras-related C3 botulinum toxin substrate 1; AltName: Full=Rac2; AltName: Full=p21-Rac1; Flags: Precursor [Canis lupus familiaris] >sp|P63000.1| RecName: Full=Ras-related C3 botulinum toxin substrate 1; AltName: Full=Cell migration-inducing gene 5…
[Cantiquata]_1_OG64427	sp|Q6P8D9.1| RecName: Full=NEDD8-conjugating enzyme Ubc12; AltName: Full=NEDD8 carrier protein; AltName: Full=Ubiquitin-conjugating enzyme E2 M [Xenopus tropicalis]1.29482e-117
[Cantiquata]_1_OG65524	sp|P36404.4| RecName: Full=ADP-ribosylation factor-like protein 2 [Homo sapiens]1.71981e-114
[Nmargaritacea]_1_OG65527	sp|P67810.1| RecName: Full=Signal peptidase complex catalytic subunit SEC11A; AltName: Full=Endopeptidase SP18; AltName: Full=Microsomal signal peptidase 18 kDa subunit; Short=SPase 18 kDa subunit; AltName: Full=SEC11 homolog A; AltName: Full=SEC11-like protein 1; AltName: Full=SPC18 [Bos taurus] >sp|P67811.1| RecName: Full=Signal peptidase complex catalytic subunit SEC11A; AltName: Full=Endopept…
[Ccardissa]_1_OG82282	sp|P79781.3| RecName: Full=Ubiquitin-40S ribosomal protein S27a; AltName: Full=Ubiquitin carboxyl extension protein 80; Contains: RecName: Full=Ubiquitin; Contains: RecName: Full=40S ribosomal protein S27a; Flags: Precursor [Gallus gallus]1.93396e-57
[Tderasa]_1_OG82450	sp|P61254.1| RecName: Full=60S ribosomal protein L26; AltName: Full=Large ribosomal subunit protein uL24 [Homo sapiens] >sp|P61255.1| RecName: Full=60S ribosomal protein L26; AltName: Full=Silica-induced gene 20 protein; Short=SIG-20 [Mus musculus] >sp|P61256.1| RecName: Full=60S ribosomal protein L26 [Macaca fascicularis] >sp|P61257.1| RecName: Full=60S ribosomal protein L26 [Bos taurus]2.54357e…
[Ccardissa]_1_OG84584	sp|P53680.2| RecName: Full=AP-2 complex subunit sigma; AltName: Full=Adaptor protein complex AP-2 subunit sigma; AltName: Full=Adaptor-related protein complex 2 subunit sigma; AltName: Full=Clathrin assembly protein 2 sigma small chain; AltName: Full=Clathrin coat assembly protein AP17; AltName: Full=Clathrin coat-associated protein AP17; AltName: Full=HA2 17 kDa subunit; AltName: Full=Plasma mem…
[Marenaria]_1_OG85794	sp|P62263.3| RecName: Full=40S ribosomal protein S14; AltName: Full=Small ribosomal subunit protein uS11 [Homo sapiens] >sp|P62264.3| RecName: Full=40S ribosomal protein S14 [Mus musculus] >sp|P62265.3| RecName: Full=40S ribosomal protein S14 [Cricetulus griseus]9.17963e-91
[Dmuricata]_1_OG86124	sp|P62145.2| RecName: Full=Calmodulin; Short=CaM [Aplysia californica] >sp|P62147.2| RecName: Full=Calmodulin-1; Short=CaM 1 [Branchiostoma floridae] >sp|P62148.2| RecName: Full=Calmodulin-1; Short=CaM 1 [Branchiostoma lanceolatum] >sp|P62152.2| RecName: Full=Calmodulin; Short=CaM [Drosophila melanogaster] >sp|P62153.2| RecName: Full=Calmodulin-A; Short=CaM A [Halocynthia roretzi] >sp|P62154.2| R…
[Ccardissa]_1_OG86460	sp|Q962X9.1| RecName: Full=Protein BUD31 homolog; AltName: Full=Protein G10 homolog [Branchiostoma belcheri]3.91196e-98
[Ccardissa]_1_OG90694	sp|P48159.2| RecName: Full=60S ribosomal protein L23; AltName: Full=L17A [Drosophila melanogaster]1.20518e-92
[Marenaria]_1_OG99479	sp|Q9VI10.1| RecName: Full=Probable small nuclear ribonucleoprotein Sm D2; Short=Sm-D2; AltName: Full=snRNP core protein D2 [Drosophila melanogaster]6.76475e-58
[Ccardissa]_1_OG99597	sp|P83940.1| RecName: Full=Elongin-C; Short=EloC; AltName: Full=Elongin 15 kDa subunit; AltName: Full=RNA polymerase II transcription factor SIII subunit C; AltName: Full=SIII p15; AltName: Full=Stromal membrane-associated protein SMAP1B homolog; AltName: Full=Transcription elongation factor B polypeptide 1 [Mus musculus] >sp|P83941.1| RecName: Full=Elongin-C; Short=EloC; AltName: Full=Elongin 15…
[Ccardissa]_2_OG104426	sp|Q9VRV7.1| RecName: Full=Splicing factor 3B subunit 6; AltName: Full=Pre-mRNA branch site p14-like protein [Drosophila melanogaster]1.84239e-70
[Ccardissa]_2_OG10585	sp|P19483.1| RecName: Full=ATP synthase subunit alpha, mitochondrial; AltName: Full=ATP synthase F1 subunit alpha; Flags: Precursor [Bos taurus]0.0
[Cantiquata]_2_OG106122	sp|Q58CS6.1| RecName: Full=Intraflagellar transport protein 20 homolog [Bos taurus]2.46617e-59
[Cantiquata]_2_OG10868	sp|Q5ZJK8.1| RecName: Full=T-complex protein 1 subunit eta; Short=TCP-1-eta; AltName: Full=CCT-eta [Gallus gallus]0.0
[Cmedia]_2_OG11255	sp|P48643.1| RecName: Full=T-complex protein 1 subunit epsilon; Short=TCP-1-epsilon; AltName: Full=CCT-epsilon [Homo sapiens] >sp|Q4R6V2.1| RecName: Full=T-complex protein 1 subunit epsilon; Short=TCP-1-epsilon; AltName: Full=CCT-epsilon [Macaca fascicularis]0.0
[Ccardissa]_2_OG118522	sp|Q6P0F0.1| RecName: Full=ER membrane protein complex subunit 6; AltName: Full=Transmembrane protein 93 [Danio rerio]2.64325e-37
[Ccardissa]_2_OG121598	sp|P63171.1| RecName: Full=Dynein light chain Tctex-type 1; AltName: Full=T-complex testis-specific protein 1 homolog [Bos taurus] >sp|P63172.1| RecName: Full=Dynein light chain Tctex-type 1; AltName: Full=Protein CW-1; AltName: Full=T-complex testis-specific protein 1 homolog [Homo sapiens]1.07925e-70
[Ccardissa]_2_OG12316	sp|Q9NB32.1| RecName: Full=T-complex protein 1 subunit delta; Short=TCP-1-delta; AltName: Full=CCT-delta [Ochlerotatus triseriatus]0.0
[Cantiquata]_2_OG126758	sp|Q9UBF6.1| RecName: Full=RING-box protein 2; Short=Rbx2; AltName: Full=CKII beta-binding protein 1; Short=CKBBP1; AltName: Full=RING finger protein 7; AltName: Full=Regulator of cullins 2; AltName: Full=Sensitive to apoptosis gene protein [Homo sapiens]3.51847e-56
[Ccardissa]_2_OG141992	sp|Q3ZBJ0.1| RecName: Full=Transcription and mRNA export factor ENY2; AltName: Full=Enhancer of yellow 2 transcription factor homolog [Bos taurus] >sp|Q9JIX0.1| RecName: Full=Transcription and mRNA export factor ENY2; AltName: Full=Enhancer of yellow 2 transcription factor homolog [Mus musculus] >sp|Q9NPA8.1| RecName: Full=Transcription and mRNA export factor ENY2; AltName: Full=Enhancer of yello…
[Marenaria]_2_OG15268	sp|C9WPN6.2| RecName: Full=Eukaryotic translation initiation factor 2 subunit 3, Y-linked; AltName: Full=Eukaryotic translation initiation factor 2 subunit gamma, Y-linked; Short=eIF-2-gamma Y [Rattus norvegicus]0.0
[Cantiquata]_2_OG17586	sp|Q2KJ81.3| RecName: Full=AP-1 complex subunit mu-1; AltName: Full=AP-mu chain family member mu1A; AltName: Full=Adaptor protein complex AP-1 subunit mu-1; AltName: Full=Adaptor-related protein complex 1 subunit mu-1; AltName: Full=Clathrin assembly protein complex 1 mu-1 medium chain 1; AltName: Full=Golgi adaptor HA1/AP1 adaptin mu-1 subunit; AltName: Full=Mu-adaptin 1; AltName: Full=Mu1A-adap…
[Ccardissa]_2_OG18374	sp|P46507.1| RecName: Full=26S proteasome regulatory subunit 6B; AltName: Full=ATPase MS73 [Manduca sexta]0.0
[Dmuricata]_2_OG19003	sp|Q801P7.1| RecName: Full=Actin-related protein 3-A [Xenopus laevis]0.0
[Dmuricata]_2_OG19325	sp|P31319.2| RecName: Full=cAMP-dependent protein kinase regulatory subunit; AltName: Full=N4 subunit of protein kinase A [Aplysia californica]0.0
[Cantiquata]_2_OG21896	sp|Q5FVA9.1| RecName: Full=mRNA export factor; AltName: Full=Rae1 protein homolog; AltName: Full=mRNA-associated protein mrnp 41 [Xenopus tropicalis]0.0
[Ccardissa]_2_OG22908	sp|P12370.3| RecName: Full=cAMP-dependent protein kinase catalytic subunit 1; Short=PKA C; AltName: Full=Protein kinase DC0 [Drosophila melanogaster]0.0
[Nmargaritacea]_2_OG25194	sp|Q9W4P5.1| RecName: Full=V-type proton ATPase subunit d 1; Short=V-ATPase subunit d 1; AltName: Full=V-ATPase 39 kDa subunit; AltName: Full=Vacuolar H+ ATPase subunit AC39-1; AltName: Full=Vacuolar proton pump subunit d 1 [Drosophila melanogaster]0.0
[Ccardissa]_2_OG26975	sp|Q6P635.1| RecName: Full=COP9 signalosome complex subunit 5; Short=Signalosome subunit 5 [Xenopus tropicalis]0.0
[Dmuricata]_2_OG30061	sp|Q6IP65.1| RecName: Full=CCR4-NOT transcription complex subunit 9; AltName: Full=Cell differentiation protein RQCD1 homolog; Short=Rcd-1 [Xenopus laevis] >sp|Q6P819.1| RecName: Full=CCR4-NOT transcription complex subunit 9; AltName: Full=Cell differentiation protein RQCD1 homolog; Short=Rcd-1 [Xenopus tropicalis]5.816e-153
[Dmuricata]_2_OG33556	sp|Q9H3F6.1| RecName: Full=BTB/POZ domain-containing adapter for CUL3-mediated RhoA degradation protein 3; Short=hBACURD3; AltName: Full=BTB/POZ domain-containing protein KCTD10; AltName: Full=Potassium channel tetramerization domain-containing protein 10 [Homo sapiens]1.13694e-127
[Ccardissa]_2_OG35367	sp|O18789.2| RecName: Full=40S ribosomal protein S2 [Bos taurus]2.47011e-149
[Ccardissa]_2_OG35547	sp|Q3SX11.1| RecName: Full=Ribosome biogenesis protein NSA2 homolog; AltName: Full=TGF-beta-inducible nuclear protein 1 [Bos taurus]1.14338e-162
[Cmedia]_2_OG3721	sp|P46462.3| RecName: Full=Transitional endoplasmic reticulum ATPase; Short=TER ATPase; AltName: Full=15S Mg(2+)-ATPase p97 subunit; AltName: Full=Valosin-containing protein; Short=VCP [Rattus norvegicus]0.0
[Ccardissa]_2_OG40644	sp|P21670.1| RecName: Full=Proteasome subunit alpha type-4; AltName: Full=Macropain subunit C9; AltName: Full=Multicatalytic endopeptidase complex subunit C9; AltName: Full=Proteasome component C9; AltName: Full=Proteasome subunit L [Rattus norvegicus]2.05357e-153
[Ccardissa]_2_OG41890	sp|P38542.2| RecName: Full=GTP-binding nuclear protein Ran; AltName: Full=GTPase Ran; AltName: Full=Ras-like protein TC4 [Brugia malayi]1.62606e-135
[Ccardissa]_2_OG43327	sp|Q9PTW9.1| RecName: Full=Proteasome subunit alpha type-7; AltName: Full=Proteasome subunit alpha 4 [Carassius auratus]1.37641e-139
[Ccardissa]_2_OG43864	sp|P60900.1| RecName: Full=Proteasome subunit alpha type-6; AltName: Full=27 kDa prosomal protein; Short=PROS-27; Short=p27K; AltName: Full=Macropain iota chain; AltName: Full=Multicatalytic endopeptidase complex iota chain; AltName: Full=Proteasome iota chain [Homo sapiens] >sp|P60901.1| RecName: Full=Proteasome subunit alpha type-6; AltName: Full=Macropain iota chain; AltName: Full=Multicatalyt…
[Ccardissa]_2_OG44242	sp|P28066.3| RecName: Full=Proteasome subunit alpha type-5; AltName: Full=Macropain zeta chain; AltName: Full=Multicatalytic endopeptidase complex zeta chain; AltName: Full=Proteasome zeta chain [Homo sapiens] >sp|Q5E987.1| RecName: Full=Proteasome subunit alpha type-5 [Bos taurus] >sp|Q9Z2U1.1| RecName: Full=Proteasome subunit alpha type-5; AltName: Full=Macropain zeta chain; AltName: Full=Multi…
[Ccardissa]_2_OG52585	sp|P46782.4| RecName: Full=40S ribosomal protein S5; AltName: Full=Small ribosomal subunit protein uS7; Contains: RecName: Full=40S ribosomal protein S5, N-terminally processed [Homo sapiens] >sp|Q5E988.3| RecName: Full=40S ribosomal protein S5; Contains: RecName: Full=40S ribosomal protein S5, N-terminally processed [Bos taurus]1.87085e-135
[Dmuricata]_2_OG53813	sp|Q17031.2| RecName: Full=Cdc42 homolog; AltName: Full=25 kDa GTP-binding protein; Flags: Precursor [Anopheles gambiae]2.55674e-87
[Ccardissa]_2_OG55262	sp|Q9CQC9.1| RecName: Full=GTP-binding protein SAR1b [Mus musculus]1.20507e-105
[Ccardissa]_2_OG58338	sp|Q5ZKX1.1| RecName: Full=Charged multivesicular body protein 1b; AltName: Full=Chromatin-modifying protein 1b; Short=CHMP1b [Gallus gallus]2.39666e-87
[Dmuricata]_2_OG59282	sp|Q6TEN1.1| RecName: Full=Ras-related protein Rap-1b; Flags: Precursor [Danio rerio]5.28305e-111
[Ccardissa]_2_OG60915	sp|Q9PSX7.1| RecName: Full=Rho-related GTP-binding protein RhoC; Flags: Precursor [Gallus gallus]4.75482e-125
[Cantiquata]_2_OG61028	sp|Q5RC11.3| RecName: Full=60S ribosomal protein L11 [Pongo abelii]7.88261e-111
[Fmundum]_2_OG65536	sp|Q5F359.1| RecName: Full=Trafficking protein particle complex subunit 5 [Gallus gallus]1.46759e-88
[Ccardissa]_2_OG6916	sp|P63017.1| RecName: Full=Heat shock cognate 71 kDa protein; AltName: Full=Heat shock 70 kDa protein 8 [Mus musculus] >sp|P63018.1| RecName: Full=Heat shock cognate 71 kDa protein; AltName: Full=Heat shock 70 kDa protein 8 [Rattus norvegicus]0.0
[Cmedia]_2_OG70222	sp|Q9R1K9.1| RecName: Full=Centrin-2; AltName: Full=Caltractin isoform 1 [Mus musculus]7.41118e-100
[Ccardissa]_2_OG72128	sp|P63208.2| RecName: Full=S-phase kinase-associated protein 1; AltName: Full=Cyclin-A/CDK2-associated protein p19; Short=p19A; AltName: Full=Organ of Corti protein 2; Short=OCP-2; AltName: Full=Organ of Corti protein II; Short=OCP-II; AltName: Full=RNA polymerase II elongation factor-like protein; AltName: Full=SIII; AltName: Full=Transcription elongation factor B polypeptide 1-like; AltName: Fu…
[Ccardissa]_2_OG73273	sp|Q03105.1| RecName: Full=V-type proton ATPase 16 kDa proteolipid subunit; Short=V-ATPase 16 kDa proteolipid subunit; AltName: Full=15 kDa mediatophore protein; AltName: Full=Vacuolar proton pump 16 kDa proteolipid subunit [Torpedo marmorata]3.38235e-83
[Ccardissa]_2_OG74312	sp|P56377.1| RecName: Full=AP-1 complex subunit sigma-2; AltName: Full=Adaptor protein complex AP-1 subunit sigma-1B; AltName: Full=Adaptor-related protein complex 1 subunit sigma-1B; AltName: Full=Clathrin assembly protein complex 1 sigma-1B small chain; AltName: Full=Golgi adaptor HA1/AP1 adaptin sigma-1B subunit; AltName: Full=Sigma 1B subunit of AP-1 clathrin; AltName: Full=Sigma-adaptin 1B; …
[Ccardissa]_2_OG77110	sp|Q6DBY2.1| RecName: Full=N-alpha-acetyltransferase 50; AltName: Full=N-acetyltransferase NAT13; AltName: Full=N-epsilon-acetyltransferase 50; AltName: Full=NatE catalytic subunit [Danio rerio]2.28354e-92
[Ccardissa]_2_OG78793	sp|P62277.2| RecName: Full=40S ribosomal protein S13; AltName: Full=Small ribosomal subunit protein uS15 [Homo sapiens] >sp|P62278.2| RecName: Full=40S ribosomal protein S13 [Rattus norvegicus] >sp|P62301.2| RecName: Full=40S ribosomal protein S13 [Mus musculus] >sp|Q56JX8.3| RecName: Full=40S ribosomal protein S13 [Bos taurus] >sp|Q6ITC7.3| RecName: Full=40S ribosomal protein S13 [Gallus gallus]…
[Ccardissa]_2_OG82578	sp|B9ENE7.1| RecName: Full=Protein mago nashi homolog [Salmo salar] >sp|Q566Y8.1| RecName: Full=Protein mago nashi homolog [Danio rerio]5.8097e-102
[Ccardissa]_2_OG83901	sp|Q28IL7.1| RecName: Full=Oligosaccharyltransferase complex subunit ostc [Xenopus tropicalis]3.00256e-79
[Ccardissa]_2_OG85604	sp|Q86FP7.1| RecName: Full=40S ribosomal protein S23 [Dermacentor variabilis]1.3237e-87
[Ccardissa]_2_OG87325	sp|P52434.4| RecName: Full=DNA-directed RNA polymerases I, II, and III subunit RPABC3; Short=RNA polymerases I, II, and III subunit ABC3; AltName: Full=DNA-directed RNA polymerase II subunit H; AltName: Full=DNA-directed RNA polymerases I, II, and III 17.1 kDa polypeptide; AltName: Full=RPB17; AltName: Full=RPB8 homolog; Short=hRPB8 [Homo sapiens] >sp|Q923G2.3| RecName: Full=DNA-directed RNA poly…
[Ccardissa]_2_OG88133	sp|P83876.1| RecName: Full=Thioredoxin-like protein 4A; AltName: Full=DIM1 protein homolog; AltName: Full=Spliceosomal U5 snRNP-specific 15 kDa protein; AltName: Full=Thioredoxin-like U5 snRNP protein U5-15kD [Homo sapiens] >sp|P83877.1| RecName: Full=Thioredoxin-like protein 4A; AltName: Full=DIM1 protein homolog; AltName: Full=Spliceosomal U5 snRNP-specific 15 kDa protein; AltName: Full=Thiored…
[Ccardissa]_2_OG91182	sp|P47813.2| RecName: Full=Eukaryotic translation initiation factor 1A, X-chromosomal; Short=eIF-1A X isoform; AltName: Full=Eukaryotic translation initiation factor 4C; Short=eIF-4C [Homo sapiens] >sp|Q5RA42.3| RecName: Full=Eukaryotic translation initiation factor 1A, X-chromosomal; Short=eIF-1A X isoform; AltName: Full=Eukaryotic translation initiation factor 4C; Short=eIF-4C [Pongo abelii] >s…
[Ccardissa]_2_OG96553	sp|O15514.1| RecName: Full=DNA-directed RNA polymerase II subunit RPB4; Short=RNA polymerase II subunit B4; AltName: Full=DNA-directed RNA polymerase II subunit D; AltName: Full=RNA polymerase II 16 kDa subunit; Short=RPB16 [Homo sapiens] >sp|Q9D7M8.2| RecName: Full=DNA-directed RNA polymerase II subunit RPB4; Short=RNA polymerase II subunit B4; AltName: Full=DNA-directed RNA polymerase II subuni…
[Ccardissa]_2_OG96665	sp|P58375.1| RecName: Full=60S ribosomal protein L30 [Spodoptera frugiperda]2.83965e-68
